# Supplementary material for: Determination of the Allelic Composition of the sdw1/denso (HvGA20ox2), uzu1 (HvBRI1) and ari-e (HvDep1) Genes in Spring Barley Accessions from the VIR Collection
Source: Plants (Basel). 2024 Jan 27;13(3):376. doi: 10.3390/plants13030376 (PMC10857314; doi:10.3390/plants13030376)
Supplement: Supplementary file 1 [file plants-13-00376-s001.zip]

Archive with 1 entries (1 files):
- plants-2822515-supplementary.pdf
